# Supplementary material for: In Silico High-Performance Liquid Chromatography Method Development via Machine Learning
Source: Anal Chem. 2025 Mar 28;97(13):6991–7001. doi: 10.1021/acs.analchem.4c03466 (PMC11983366; doi:10.1021/acs.analchem.4c03466)
Supplement: Supplementary file 2 — ac4c03466_si_002.xlsx [file ac4c03466_si_002.xlsx]

## Sheet: Sheet1
Molecule	logk, 𝜙 = 70	logk, 𝜙 = 60	logk, 𝜙 = 50	logk, 𝜙 = 40	logk, 𝜙 = 30	logk, 𝜙 = 20	logk, 𝜙 = 10
Benzamide	-2.25308	-2.07164	-1.67099	-1.26274	-0.848272	-0.131938	0.90814
Benzaldehyde	-0.913205	-0.536042	-0.0792089	0.425748	0.971921	1.6399	2.46146
4-Chlorophenol	-1.03662	-0.577028	-0.0135853	0.609034	1.34172	2.26229	3.30237
Diethylphthalate	-0.308777	0.243844	0.871068	1.60605	2.53699	3.85499
Coumarin	-1.10639	-0.738209	-0.273777	0.244074	0.842746	1.64911	2.75712
Cinnamyl alcohol	-1.18905	-0.786103	-0.273777	0.308086	1.02419	2.01062	3.28372
4-Cyanophenol	-1.70645	-1.33297	-0.864851	-0.353217	0.219897	0.96225	1.907
3-Bromophenol	-0.892482	-0.4094	0.171082	0.813503	1.58234	2.55334	3.64983
Naphthalene	0.267261	0.86393	1.56599	2.36844	3.32839	4.48083
Toluene	0.042759	0.580021	1.19873	1.89572	2.66524	3.53769
Aniline	-1.30534	-0.979289	-0.582784	-0.168319	0.245916	0.759393	1.40343
Anisole	-0.416768	0.0600975	0.609494	1.21461	1.89411	2.67652	3.53078
2-Bromoacetophenone	-0.554462	-0.040065	0.570811	1.24846	2.02443	2.94155	3.99522
4-Fluoroaniline	-1.33228	-1.00162	-0.553541	-0.0822023	0.425057	1.0433	1.75618
Caffeine	-2.45363	-2.42715	-2.07647	-1.75158	-1.45984	-0.884423	0.993565
p-Cresol	-1.17731	-0.773208	-0.281606	0.246837	0.878897	1.66385	2.62287
Quinoline	-1.00991	-0.711499	-0.275159	0.226114	0.852417	1.71566	3.00073
p-Xylene	0.418011	1.01498	1.71082	2.4937	3.42371
Iodobenzene	0.311079	0.891331	1.57128	2.3438	3.25539
Indole	-0.782188	-0.297264	0.285751	0.927481	1.66085	2.48702	3.35579
2-Methoxybenzaldehyde	-0.830542	-0.431044	0.0580251	0.600514	1.23165	2.02121	3.05438
Nicotinamide	-3.39816	-3.67815	-3.33875	-3.12415	-3.13727	-2.36107	-1.99588
4-Hydroxybenzaldehyde	-1.95973	-1.63852	-1.2183	-0.74857	-0.266409	0.4094	1.37741
4-Nitrophenol	-1.46767	-1.04745	-0.503575	0.0683868	0.726696	1.51971	2.46285
Benzophenone	0.0300948	0.616172	1.32859	2.14094	3.1603	4.43086
2-Phenylethanol	-1.36428	-1.00485	-0.557686	-0.0580251	0.545713	1.35369	2.4412
Vanillin	-1.81766	-1.51879	-1.0631	-0.610415	-0.0914126	0.644263	1.76885
Benzenesulfonamide	-2.10525	-1.78865	-1.3553	-0.921034	-0.494365	0.0969388	0.965704
Methyl salicylate	-0.33848	0.162102	0.747419	1.39974	2.1695	3.09606	4.20843
Diphenyl ether	0.554486	1.25606	2.082	3.03389	4.21028
o-Tolualdehyde	-0.562752	-0.12457	0.406176	0.991033	1.67421	2.50728	3.54092
2-Naphthaldehyde	-0.275159	0.248449	0.878436	1.58855	2.47827	3.6017
8-Hydroxyquinoline	-0.756629	-0.420222	0.0412163	0.550318	1.16096	1.96641	3.08201
2-Aminophenol	-2.03894	-1.76102	-1.38316	-1.02143	-0.65002	-0.143681	0.612027
2-Aminobiphenyl	-0.192266	0.383841	1.06771	1.84161	2.7836	3.93466
4-Aminobenzonitrile	-1.64888	-1.30211	-0.842746	-0.355059	0.174536	0.809359	1.59984
N,N-Dimethylaniline	-0.0407558	0.4543	1.03801	1.68411	2.41219	3.23007	4.15064
Diphenylamine	0.136612	0.818569	1.61618	2.53008	3.63947
4-Nitroaniline	-1.49392	-1.08152	-0.593606	-0.0430583	0.549627	1.23257	2.04078
3-Nitrophenol	-1.37602	-0.909751	-0.373479	0.20516	0.870607	1.6696	2.62541
2-Nitrophenol	-0.781037	-0.334335	0.190654	0.750873	1.38777	2.10617	2.93188
m-Xylene	0.409354	1.00899	1.70645	2.4914	3.41128
1-Phenyl-2-propanol	-1.05366	-0.664526	-0.167628	0.379696	1.0707	1.98506	3.23214
N,N-Diethylaniline	0.65923	1.30971	2.06173	2.92313	3.80341
Phthalimide	-1.7746	-1.4976	-1.05965	-0.621468	-0.129405	0.599823	1.73039
1,3-Dibromobenzene	0.702657	1.33964	2.08729	2.93741	3.95354
Pentafluorophenol	-0.803372	-0.210687	0.50795	1.22728	2.01131	3.0127	4.01064
4-Hydroxybenzamide	-3.84002	-3.9114	-3.05093	-2.67468	-2.5736	-2.25699	-2.02098
